# Supplementary material for: A Statistical Method to Base Nutrient Recommendations on Meta-Analysis of Intake and Health-Related Status Biomarkers
Source: PLoS One. 2014 Mar 28;9(3):e93171. doi: 10.1371/journal.pone.0093171 (PMC3969369; doi:10.1371/journal.pone.0093171)
Supplement: File S1 — The compressed file ‘Vitamin B12 Intake-Status summary statistics.zip’ contains two Excel tables containing the Vitamin B12 summary statistics for observational and RCT data. (ZIP) [file pone.0093171.s002.zip]

Archive with 2 entries (2 files):
- VitB12 Intake-Status OBS.xlsx
- VitB12 Intake-Status RCT.xlsx
