# Supplementary material for: A Statistical Method to Base Nutrient Recommendations on Meta-Analysis of Intake and Health-Related Status Biomarkers
Source: PLoS One. 2014 Mar 28;9(3):e93171. doi: 10.1371/journal.pone.0093171 (PMC3969369; doi:10.1371/journal.pone.0093171)
Supplement: File S1 — The compressed file ‘Vitamin B12 Intake-Status summary statistics.zip’ contains two Excel tables containing the Vitamin B12 summary statistics for observational and RCT data. (ZIP) [file pone.0093171.s002.zip › VitB12 Intake-Status OBS.xlsx]

## Sheet: Data
Study	Design	Ngroup	Namegroup	Dose	Diet	MeanX	MedianX	GeometMeanX	SdX	RangeX	IQRX	LowX	UppX	LowUppCodeX	MeanY	MedianY	GeometMeanY	SdY	IQRY	LowY	UppY	LowUppCodeY	Association	Associationtype	ScaleX	ScaleY	Age	Agegroup	VitB12status_method	VitB12intake_source	Sex	BMI
Al-Khatib, 2006	X-sect	470	Total sample	0	3.2	3.2			6.1						279			138					0.027	2	1	1	29	0	2	2	100
Bates, 2003	X-sect	900	Total sample	0	5.3	5.3			5.7								181	113.9					0.037	2	1	1	85	2	1	2	NR
Campbell, 2003	X-sect	183	Total sample	0	5.6		5.6			1472					210			130					0.046	1	2	2	72	2	2	4	48
Garry, 1984	X-sect	270	Total sample	0	5.2		5.2					0.8	18.8	2	443			223					0.45	2	3	1	72	2	1	4	54
Hoey, 2007	X-sect	436	Total sample	0	3.2		3.2				1.8					258			144				0.157	2	1	1	61	1	4	2	67	26.2
Nath, 2006	X-sect	177	Total sample	2.2	7.1	9.3			9.3						330			140					0.16	2	1	1	21	0	3	4	49.7
Planells, 2003	X-sect	384	Total sample	0	6.5	6.5			8.1						371			174					0.15	2	1	1	41	0	2	2	50
Shuaibi, 2008	X-sect	70	Non-supplement users	0	2.8		2.8				2					399			194				0.25	2	1	1	21	0	1	2	100	22.7
Tucker, 2000	X-sect	2156	Non-supplement users	0	6.2	6.2			9.3						305			158					49.1	1	2	1	54	1	1	4	52
Van Asselt, 1998	X-sect	105	Total sample	0	5.4		5.4				2.6					230				110	430	3	0.36	3	1	1	76	2	1	2	56
Van Guelpen, 2005	NestedCC	286	Controls	0	6.3		6.3				3					316			132				-0.01	3	1	1	55	1	1	4	45	26.1
Vogiatzoglou, 2009 (I)	X-sect	1329	Young men	0	7.3			7.3				7.1	7.5	1			354			348	360	1	0.19	3	1	1	48	1	4	4	0	26.1
Vogiatzoglou, 2009 (II)	X-sect	1742	Young, women	0	5.4			5.4				5.3	5.6	1			358			352	364	1	0.13	3	1	1	48	1	4	4	100	24.9
Vogiatzoglou, 2009 (III)	X-sect	1310	Old men	0	6.9			6.9				6.6	7	1			340			332	348	1	0.09	3	1	1	73	2	4	4	0	26
Vogiatzoglou, 2009 (IV)	X-sect	1556	Old women	0	5			5				4.9	5.1	1			358			350	366	1	0.13	3	1	1	73	2	4	4	100	26.2
Waldmann, 2005	X-sect	154	Vegans	0	0.7	0.7			1.4							151				80	459	2	0.008	1	1	1	44	0	3	2	56	21.3
Weinstein, 2008	NestedCC	278	Controls	0	10.5		10.5				4.8				362				153				0.16	2	2	1	58	2	1	2	0	25.7
Woods, 2003	ProsCoh	412	Total sample, without supplement use	0	5.3		5.3				4					420			205				0.09	1	1	1	40	0	3	4	27	25.4
Yang, 2007	X-sect	64	Total sample	0	7.9	7.9			18.2						448			302					0.005	2	1	1	69	2	2	4	39	23.9

## Sheet: Codebook
Variable	Description	Remarks
Study	First author and year of publication
Design	Fill in 'X-sect' if study is cross-sectinal; 'ProsCoh' is study is prospective cohort; 'Nested CC' if study is Nested Case-Control study
Ntotal	Total number of subjects that are considered for this meta-analysis, at the end of the study (number without dropouts, withdrawals, etc)	If a study has 6 groups, but you use only 2 groups in your meta-analysis, then the total # of subjects of these 2 groups is filled in.
Ngroup	Total number of subjects per group, analysed at the end of the study (number without dropouts, withdrawals etc)	Report only the groups that you consider for your meta-analysis
Namegroup	Description of the group
Dose	Amount of vitamin B12 (in mcg/day) that was ingested as a supplement
Diet	Amount of vitamin B12 intake (in mcg/day) in the diet
MeanX	Mean vitamin B12 intake (in mcg/day), sum of the variables 'dose' and 'diet'
MedianX	Median vitamin B12 intake (in mcg/day), sum of the variables 'dose' and 'diet'
SdX	SD of mean vitamin B12 intake (in mcg/day)
RangeX	Range of mean vitamin B12 intake (in mcg/day)
IQRX	Interquartile range (p75-p25) of mean vitamin B12 intake (in mcg/day)
LowX	Lower limit of interval of mean vitamin B12 intake (in mcg/day)
UppX	Upper limit of interval of mean vitamin B12 intake (in mcg/day)
LowUppCodeX	What does LowX and UppX refer to (1=95% CI;2=p5 and p95; 3=p10 and p90)
MeanY	Mean plasma/serum vitamin B12 concentration (in pmol/L)
MedianY	Median plasma/serum vitamin B12 concentration (in pmol/L)
GeometMeanY	Geometric mean plasma/serum vitamin B12 concentration (in pmol/L)
SdY	SD of mean plasma/serum vitamin B12 concentration (in pmol/L)
IQRY	Interquartile range (p75-p25) of mean plasma/serum vitamin B12 concentration (in pmol/L)
LowY	Lower limit of interval of mean plasma/serum vitamin B12 concentration (in pmol/L)
UppY	Upper limit of interval of mean plasma/serum vitamin B12 concentration (in pmol/L)
LowUppCodeY	What does LowY and UppY refer to (1=95% CI;2=p5 and p95; 3=p10 and p90)
Association	Measure of association between intake and status
Associationtype	1=Regression coefficient; 2=Pearson correlation coefficient; 3=Spearman rank correlation coefficient
ScaleX	The scale used for the X-variable when calculating the association (1=absolute scale; 2=natural logartimic scale; 3=log 10 scale)
ScaleY	The scale used for the Y-variable when calculating the association (1=absolute scale; 2=natural logartimic scale; 3=log 10 scale)
Remarks	Essential details about the study
Age	Mean age of the study population
Agegroup	Age as a grouping variable (1=18-44 years; 2=45-65 years; 3=>65 yrs)
VitB12status_method	Method of determination of vitamin B12 in plasma or serum (1=Radioassay; 2=Radioimmunoassay; 3=Chemiluminescence; 4=microbiological assay; 5=competitive protein binding assay)
VitB12intake_source	Source of vitamin B12 intake (1=supplements; 2=foods; 3=enriched foods; 4=supplements and foods)
Sex	% women in the study
BMI	Mean body mass index of study population
