# Supplementary material for: A Statistical Method to Base Nutrient Recommendations on Meta-Analysis of Intake and Health-Related Status Biomarkers
Source: PLoS One. 2014 Mar 28;9(3):e93171. doi: 10.1371/journal.pone.0093171 (PMC3969369; doi:10.1371/journal.pone.0093171)
Supplement: File S1 — The compressed file ‘Vitamin B12 Intake-Status summary statistics.zip’ contains two Excel tables containing the Vitamin B12 summary statistics for observational and RCT data. (ZIP) [file pone.0093171.s002.zip › VitB12 Intake-Status RCT.xlsx]

## Sheet: Data
Study	Ntotal	Ngroup	Namegroup	Dose	Diet	MeanX	SdX	MeanY	MedianY	SdY	IQRY	LowY	UppY	LowUppCodeY	Remarks	Duration	Agegroup	VitB12status_method	VitB12intake_source	Age	Sex	BMI
Appel, 2000	77	39	Control diet	4.7	5	9.7			277		76				Only mean changes were reported	8	4	2	2	50	51.3	NR
		38	Combination diet	6.5	5	11.5			323		239									49	50	NR
Church, 2003	87	44	Placebo group	0	5	5		396		178						26	4	1	1	54	36	27.5
		43	Multivitamin group	400	5	405		576		178										53	28	26.9
Clarke, 2003	140	69	Placebo group	0	5	5			296		125					12	5	6	1	75	50	25
		71	B12/folate group	1000	5	1005			663		336									75	50	25
Cockle, 2000 (males)	45	21	Placebo group	0	5	5		312		136						24	5	1	1	71	0	NR
		24	Mulitvitamin group	30	5	35		331		75										72	0	NR
Cockle, 2000 (females)	82	40	Placebo group	0	5	5		312		135						24	5	1	1	70	100	NR
		42	Multivitamin group	30	5	35		501		234										70	100	NR
De Jong, 2001 (enriched foods + exercise)	63	30	Control group	0	4.2	4.2	2.1	227		87					Changes were reported, so we used SDY of baseline values	17	3	6	3	79	67	24.5
		33	Combination group	2.5	3	5.5	1.3	350		142										78	76	24.8
De Jong, 2001 (enriched foods)	67	31	Exercise group	0	3.9	3.9	1.2	228		97					Changes were reported, so we used SDY of baseline values	17	3	6	3	77	74	24.1
		36	Nutrition group	2.5	4.6	7.1	1.5	359		113										79	69	24.3
Dhonukshe-Rutten, 2005 (milk)	38	19	Placebo milk	0.5	5	5.5		207		68						12	3	6	3	82	68	25.9
		19	Vit B12 milk	875	5	880		432		134										81	68	25.7
Dhonukshe-Rutten, 2005 (capsules)	43	24	Placebo group	0	5	5		206		65						12	3	6	1	82	75	27.3
		19	Vit B12 group	936	5	941		453		165										82	79	25.8
Earnest, 2003	182	92	Placebo group	0	5	5		408		118						26	4	1	1	51	59	26.5
		90	Mulitvitamin group	400	5	405		637		142										50	56	26.2
Eussen, 2006 (vit B12 capsules)	106	54	Placebo group	0	5	5		185		62						24	3	6	1	82	78	NR
		52	Vit B12 group	986	5	991		530		210										82	77	NR
Eussen, 2006 (multivitamin capsules)	105	54	Placebo group	0	5	5		185		62						24	3	6	1	82	78	NR
		51	Multivitamin group	987	5	992		627		209										83	74	NR
Flicker, 2008	299	149	Placebo group	0	5	5		281		115					Changes were reported, so we used SDY of baseline values	104	3	NR	1	79	0	NR
		150	Multivitamin group	400	5	405		562		122										79	0	NR
Green, 2007	135	67	Placebo group	0	5	5		254		90						104	3	6	1	77	60	26.3
		68	Multivitamin group	500	5	505		564		227										76	43	26.7
Grieger, 2009	89	42	Placebo group	0	5	5		264		162					Changes were reported, so we used SDY of baseline values	26	3	2	1	80	70	NR
		47	Multivitamin group	25	5	30		419		122										80	61	NR
Lewerin, 2003	178	64	Placebo group	0	5	5		337		134						17	3	1	1	76	50	25.1
		114	Multivitamin group	500	5	505		569		199										76	50	25.8
Manders, 2009	111	33	Placebo drink	0	5	5			238			109	551	3		24	3	6	3	83	68	25
		78	Vitamin drink	5.3	5	10.3			295			168	612	3						83	70	25.3
McKay, 2000	80	39	Placebo capsules	0	7.2	7.2	4.9	225		113					Dietary vit B12 intake was not determined at the end of the study, so we assumed it did not change	8	5	2	1	67	33	27.1
		41	Mulitivitamin capsules	6	6.1	12.1	2.9	326		89										67	32	27.9
McMahon, 2006	253	126	Placebo capsules	0	5	5		284		102					End value for plasma/serum vit B12 for placebo group not reported, we will assume it is the same as baseline	104	3	6	1	73	52	26.6
		127	Multivitamin capsules	500	5	505		542		100										74	37	26.9
Seal, 2002 (low dose)	21	11	Placebo capsules	0	5	5		150		24					Changes were reported, so we used SDY of baseline values	4	3	1	1	78	55	NR
		10	VitB12 capsules low	10	5	15		181		27										82	60	NR
Seal, 2002 (high dose)	21	11	Placebo capsules	0	5	5		150		24					Changes were reported, so we used SDY of baseline values	4	3	1	1	78	55	NR
		10	Vit B12 capsules high	50	5	55		247		39										85	50	NR
Spiller, 1985	42	21	Placebo capsules	0	5	5		299		31						11	1	2	1	24	100	NR
		21	Multivitamin capsules	9	5	14		318		21										24	100	NR
Tapola, 2004	60	29	Placebo mineral water	0	5	5		331		93						8	4	6	3	43	38	26.6
		31	Enriched mineral water	7.5	5	12.5		338		84										48	32	27.8
Telford, 1992	86	44	Placebo capsules	0	5	5		304		172						35	1	2	1	18	41	22.6
		42	Multivitamin capsules	100	5	105		479		162										18	43	22.6
Tobin, 2009	37	18	Placebo capsules	0	5	5		242		85					Plasma /serum vit B12 (MeanY) at end not reported for placebo group, so MeanY at baseline inputed	13	4	6	1	42	17	24.9
		19	Mulitvitamin capsules	500	5	505		425		177										49	16	27.4
Tucker, 2004	189	96	Placebo cereals	0	6.1	6.1	0.5	290		98						12	5	1	3	65	52	26.9
		93	Enriched cereals	4.8	5	9.8	0.3	354		125										65	59	26.2
Ubbink, 1994 (vit B12 capsules)	34	17	Placebo capsules	0	5	5		211		77						6	4	2	1	41	0	27
		17	Vit B12 capsules	400	5	405		379		189										35	0	26.1
Ubbink, 1994 (multivitamin capsules)	37	17	Placebo capsules	0	5	5		211		77						6	4	2	1	41	0	27
		20	Multivitamin capsules	400	5	405		389		128										42	0	26.7
Van Vliet, 2007 (males, enriched spread 1)	51	24	Placebo spread	0	5	5		312		72						6	1	1	3	42	0	24.7
		27	Enriched spread 1	2.1	5	7.1	0.05	316		92										43	0	24
Van Vliet, 2007 (females, enriched spread 1)	48	26	Placebo spread	0	5	5		270		77						6	1	1	3	42	100	24.7
		22	Enriched spread 1	2.1	5	7.1	0.05	303		95										43	100	24
Van Vliet, 2007 (males, enriched spread 2)	48	24	Placebo spread	0	5	5		312		72						6	1	1	3	42	0	24.7
		24	Enriched spread 2	2.1	5	7.1	0.05	324		91										38	0	23.7
Van Vliet, 2007 (females, enriched spread 2)	50	26	Placebo spread	0	5	5		270		77						6	1	1	3	42	100	24.7
		24	Enriched spread 2	2.1	5	7.1	0.05	320		78										38	100	23.7
Weight, 1988	60	30	Placebo capsules	0	4.95	4.95	3.2	353		67						13	1	1	1	32	50	21.9
		30	Multivitamin capsules	60	4.95	64.95	3.2	366		104										32	50	21.9
Winkels, 2008	142	70	Unfortified bread	0	5	5		211		65						12	2	3	3	61	69	26.4
		72	Fortified bread	9.6	5	14.6	3.2	331		113										60	53	26.5
Wolters, 2005	217	107	Placebo capsules	0	5.3	5.3	2.7		253			163	391	2		24	5	3	1	64	100	25.5
		110	Multivitamin capsules	9	4.9	13.9	2.7		328			205	545	2						63	100	25
Wouters-Wesseling, 2002	35	16	Placebo drink	0	5	5		229		77					Dietary intake data for vitB12 requested from authors	12	3	6	3	79	88	20.7
		19	Enriched drink	3.5	5	8.5		372		133										85	89	20.7
Yajnik, 2007	40	20	Placebo capsules	0	5	5			110		92				Study in vegetarians	6	1	2	1	29	100	22.2
		20	VitB12 capsules	500	5	505			198		113									31	100	23.9

## Sheet: Codebook
Variable	Description	Remarks
Study	First author and year of publication
Ntotal	Total number of subjects of groups that are considered for this meta-analysis, at the end of the RCT (number without dropouts, withdrawals, etc)	If a study has 6 groups, but you use only 2 groups in your meta-analysis, then the total # of subjects of these 2 groups is filled in.
Ngroup	Total number of subjects per group, analysed at the end of the RCT (number without dropouts, withdrawals etc)	Report only the groups that you consider for your meta-analysis
Namegroup	Description of the group
Dose	Amount of vitamin B12 (in mcg/day) that was supplemented
Diet	Amount of extra vitamin B12 intake (in mcg/day) in the diet
MeanX	Mean vitamin B12 intake (in mcg/day), sum of the variables 'dose' and 'diet'
SdX	SD of mean vitamin B12 intake (in mcg/day)
MeanY	Mean plasma/serum vitamin B12 concentration (in pmol/L)
MedianY	Median plasma/serum vitamin B12 concentration (in pmol/L)
SdY	SD of mean plasma/serum vitamin B12 concentration (in pmol/L)
IQRY	Interquartile range (p75-p25) of mean plasma/serum vitamin B12 concentration (in pmol/L)
LowY	Lower limit of interval of mean plasma/serum vitamin B12 concentration (in pmol/L)
UppY	Upper limit of interval of mean plasma/serum vitamin B12 concentration (in pmol/L)
LowUppCodeY	What does LowY and UppY refer to (1=95% CI;2=p5 and p95; 3=p10 and p90)
Beta	Beta of the assumed linear relations between placebo and treatment group
SE(Beta)	Standard error of the beta
Remarks	Essential details about the study
Duration	The duration time of the study (in weeks)
Age	Mean age of the study population
Agegroup	Age as a grouping variable (1=18-49 years; 2=50-70 years; 3=70+ years; 4=18-70+ years; 5=50-70+)
VitB12status_method	Method of determination of vitamin B12 in plasma or serum (1=Radioassay; 2=Radioimmunoassay; 3=Chemiluminescence; 4=Microbiological assay; 5=Competitive protein binding assay; 6=Immunoassay)
VitB12intake_source	Source of vitamin B12 intake (1=supplements; 2=foods; 3=enriched foods; 4=supplements and foods)
Sex	% women in the study
BMI	Mean body mass index of study population
